# Supplementary material for: Landscape of Germline Mutations in DNA Repair Genes for Breast Cancer in Latin America: Opportunities for PARP-Like Inhibitors and Immunotherapy
Source: Genes (Basel). 2019 Oct 10;10(10):786. doi: 10.3390/genes10100786 (PMC6827033; doi:10.3390/genes10100786)
Supplement: Supplementary file 1 [file genes-10-00786-s001.zip]

Archive with 2 entries (2 files):
- Urbina-Jara Laura Keren et al-Supplementary figure S1-Genes Journal-10-09-19.docx
- Urbina-Jara Laura Keren et al-Supplementary table S1-Genes Journal-10-09-19.docx
